# Supplementary material for: Multilevel Analysis of the Association of Dental-Hygienist-Related Factors on Regular Dental Check-Up Behavior
Source: Int J Environ Res Public Health. 2021 Mar 10;18(6):2816. doi: 10.3390/ijerph18062816 (PMC7998093; doi:10.3390/ijerph18062816)
Supplement: Supplementary file 1 [file ijerph-18-02816-s001.zip]

Archive with 2 entries (2 files):
- ijerph-1118612_supplementfigure.pdf
- ijerph-1118612_supplementtable0309.pdf
